# Supplementary material for: Clinical and Symptom Profiles of Long-COVID Patients in Italy: A Cross-Sectional Analysis
Source: Healthcare (Basel). 2025 Oct 27;13(21):2706. doi: 10.3390/healthcare13212706 (PMC12610754; doi:10.3390/healthcare13212706)
Supplement: Supplementary file 1 [file healthcare-13-02706-s001.zip]

Archive with 1 entries (1 files):
- healthcare-3895290-supplementary.pdf
